# Supplementary material for: Quantifying expression and metabolic activity of genes regulated by pregnane X receptor in primary human hepatocyte spheroids
Source: PLoS Comput Biol. 2025 Apr 15;21(4):e1012886. doi: 10.1371/journal.pcbi.1012886 (PMC11999711; doi:10.1371/journal.pcbi.1012886)
Supplement: S1 Dataset — (XLSX) [file pcbi.1012886.s002.xlsx]

## Sheet: CYP3A4 mRNA deg (Fig 1a)
Time (h)	Donor 1	Donor 2	Donor 3
12	0.583	0.711	0.648
24	0.278	0.346	0.405
36	0.16	0.091	0.251
48		0.038	0.177

## Sheet: CYP2C9 mRNA deg (Fig 1b)
Time (h)	Donor 1	Donor 2	Donor 3
12	0.576	0.79	0.534
24	0.42	0.394	0.425
36	0.315	0.231	0.407
48		0.185	0.262

## Sheet: CYP2B6 mRNA deg (Fig 1c)
Time (h)	Donor 1	Donor 2	Donor 3
12	0.327	1.018	0.452
24	0.196	0.542	0.462
36	0.223	0.287	0.462
48		0.182	0.392

## Sheet: MDR1 mRNA degr (Fig S1)
Time (h)	Donor 1	Donor 2	Donor 3
8	0.887	1.065	0.927
12	0.85	0.789	0.817
24	0.723	1.201	0.891
48	1.122	1.159	0.928
72	0.918	0.913	0.967
120	1.134		0.705
168			1.082

## Sheet: CYP3A4 mRNA 1uM Rif (Fig 1d)
Time (h)	Donor 1	Donor 2	Donor 3
4	1.255	1.1	1.784
8	1.032	1.232	1.177
12	1.393	1.418	1.253
24	2.118	1.935	1.666
48	4.314	2.829	1.993
72	2.481	3.032	2.126
120	1.294	1.204	1.672
168	1.925	1.965	1.159

## Sheet: CYP2C9 mRNA 1uM Rif (Fig 1e)
Time (h)	Donor 1	Donor 2	Donor 3
4	1.525	0.588	1.45
8	1.072	1.172	1.171
12	0.932	1.055	1.527
24	1.469	1.657	2.21
48	2.095	1.58	2.775
72	2.079	2.459	1.63
120	1.51	1.21	1.843
168	1.551	1.383	1.57

## Sheet: CYP2B6 mRNA 1uM Rif (Fig 1f)
Time (h)	Donor 1	Donor 2	Donor 3
4	1.084	0.718	1.568
8	0.629	2.22	2.265
12	1.431	1.641	2.286
24	1.796	1.82	3.52
48	1.936	3.652	4.187
72	3.582	4.569	3.579
120	1.726	1.344	3.029
168	1.013	2.546	3.603

## Sheet: MDR1 mRNA 1uM Rif (Fig 1g)
Time (h)	Donor 1	Donor 2	Donor 3
4	1.479	0.485	1.559
8	1.043	0.972	1.367
12	0.788	1.364	1.661
24	1.108	0.816	1.942
48	1.417	1.716	2.2
72	1.341	1.72	1.202
120	1.061	0.789	1.392
168	1.486	1.624	1.148

## Sheet: CYP3A4 mRNA 10uM Rif (Fig 1h)
Time (h)	Donor 1	Donor 2	Donor 3
4	1.485	0.952	0.82
8	1.398	1.206	0.878
12	2.151	1.915	1.057
24	2.417	2.136
48	4.485	2.088	2.967
72	3.453	2.647	3.075
120	2.142	1.743	2.927
168	2.074	1.567	2.124
240	1.555		2.253

## Sheet: CYP2C9 mRNA 10uM Rif (Fig 1i)
Time (h)	Donor 1	Donor 2	Donor 3
4	1.367	0.87	0.973
8	1.084	0.955	0.926
12	1.382	1.36	1.072
24	1.917	1.565
48	2.885	2.049	3.177
72	2.335	1.624	3.551
120	2.061	1.484	1.808
168	1.84	1.224	2.25
240	1.225		1.885

[truncated: 8 more sheets: CYP2B6 mRNA 10uM Rif (Fig 1j), MDR1 mRNA 10uM Rif (Fig 1k), CYP3A4 act 1-OH-MID (Fig 4), CYP3A4 act 1-OH-Mid (Fig S4), CYP2C9 act 1-OH-Mid (Fig S5), CYP2B6 act 1-OH-Mid (Fig S6), Fold activity (Fig S3), Donor 4 (Fig S11)]
